# Supplementary material for: Discovery of Bacterial Key Genes from 16S rRNA-Seq Profiles That Are Associated with the Complications of SARS-CoV-2 Infections and Provide Therapeutic Indications
Source: Pharmaceuticals (Basel). 2024 Mar 28;17(4):432. doi: 10.3390/ph17040432 (PMC11053588; doi:10.3390/ph17040432)
Supplement: Supplementary file 1 [file pharmaceuticals-17-00432-s001.zip]

Archive with 1 entries (1 files):
- pharmaceuticals-2911417-supplementary.pdf
